# Supplementary material for: PRP Therapy for Stress Urinary Incontinence and Pelvic Organ Prolapse: A New Frontier in Personalized Treatment?
Source: J Pers Med. 2025 May 22;15(6):214. doi: 10.3390/jpm15060214 (PMC12194431; doi:10.3390/jpm15060214)
Supplement: Supplementary file 1 [file jpm-15-00214-s001.zip]

Archive with 4 entries (4 files):
- Demographic POP - Table S3.pdf
- Demographic SUI - Table S4 .pdf
- JBI PRP Table S2 .pdf
- PRISMA-ScR-Fillable-Checklist_ PRP Table S1.pdf
